# Supplementary material for: Molecular phylogenetic analyses support the monophyly of Hexapoda and suggest the paraphyly of Entognatha
Source: BMC Evol Biol. 2013 Oct 31;13:236. doi: 10.1186/1471-2148-13-236 (PMC4228403; doi:10.1186/1471-2148-13-236)
Supplement: Additional file 1 — A list of the taxa used for the phylogenetic analyses in this study. [file 1471-2148-13-236-S1.xls]

## Sheet: Table1
Additional file 1. A list of taxa used for phylogenetic analyses in this study
Subphylum	Order	Species	Sample number	Locality	DDBJ/EMBL/GenBank accession number
					DPD1	RPB1	RPB2
Chelicerata	Opiliones	Psathyropus tenuipes	42	Yatsukami, Hamamura Kaigan, Tottori, Japan	AB811978	AB811992	AB812006
	Acari	Ixodes scapularis			XM_002399417*	DS725348*	DS979207*
Myriapoda	Scutigeromorpha	Thereuonema tuberculata	9	Yodo River, Torikaishimo, Settsu, Osaka, Japan	AB811979	AB811993	AB812007
Crustacea	Cyclopoida	Cyclops vicinus	12	Yahagi River, Kawashima-cho, Anjo, Aichi, Japan	AB811980	AB811994	AB812008
	Stomatopoda	Oratosquilla oratoria	88	purchased from Osaka Prefectural Central Wholesale Market, Japan	AB811981	AB811995	AB812009
	Decapoda	Procambarus clarkii	E-33	Higashino, Matsuyama, Ehime, Japan	AB811982	AB811996	AB812010
	Diplostraca	Daphnia pulicaria	36	Takiwaki-cho, Toyota, Aichi, Japan	AB811983	AB811997	AB812011
	Notostraca	Triops granarius	E-54	Saijo, Ehime, Japan	AB811984	AB811998	AB812012
	Anostraca	Branchinella kugenumaensis	97	Kataoka-cho, Kusatsu, Shiga, Japan	AB811985	AB811999	AB812013
Hexapoda	Protura	Baculentulus morikawai	4	Takamatsu Mt., Aina, Atsugi, Kanagawa, Japan	AB811986	AB812000	AB812014
		Nipponentomon nippon	3	Takamatsu Mt., Aina, Atsugi, Kanagawa, Japan	AB811987	AB812001	AB812015
	Collembola	Bourletiella hortensis	62	Sugadaira, Ueda, Nagano, Japan	AB811988	AB812002	AB812016
		Tomocerus sp.	E-82	Kumakogen, Ehime, Japan	AB811989	AB812003	AB812017
		Folsomia candida	1	purchased from Sphero Aqua (Hamamatsu, Shizuoka, Japan)	AB811990	AB812004	AB812018
	Diplura	Occasjapyx japonicus	63	Saiki, Tsukuba, Ibaraki, Japan	AB811991	AB812005	AB812019
		Metriocampa sp.	44	Hokiya Mt., Ueda, Nagano, Japan	AB598692	AB596891	AB597582
		Lepidocampa weberi	54	Shimoda, Shizuoka, Japan	AB598693	AB596892	AB597583
	Archaeognatha	Pedetontus unimaculatus	39	Shiroyama, Shimoda, Shizuoka, Japan	AB598694	AB596893	AB597584
		Petrobiellus takunagae	41	Shiroyama, Shimoda, Shizuoka, Japan	AB598695	AB596894	AB597585
	Zygentoma	Nipponatelura sp.	66-1	Shimoda, Shizuoka, Japan	AB598696	AB596895	AB597586
		Thermobia domestica	2	provided by Dr. Teruyuki Niimi	AB598697	AB596896	AB597587
		Isolepisma japonica	46	Shirahama, Wakayama, Japan	AB598698	AB596897	AB597588
	Odonata	Epiophlebia superstes	29	Kibune River, Sakyo-ku, Kyoto, Japan	AB598699	AB596898	AB597589
		Mnais pruinosa pruinosa	31	Kibune River, Sakyo-ku, Kyoto, Japan	AB598700	AB596899	AB597590
	Ephemeroptera	Ephemera japonica	E-4	Oino-machi, Matsuyama, Ehime, Japan	AB598701	AB596900	AB597591
		Isonychia japonica	68-1	Akuta River, Onoharaizuriha-cho, Nishikyo-ku, Kyoto, Japan	AB598702	AB596901	AB597592
	Phasmatodea	Phraortes illepidus	E-37	Kamihayashi, Toon, Ehime, Japan	AB598703	AB596902	AB597593
	Embioptera	Aposthonia japonica	85-1	Korimoto, Kagoshima, Japan	AB598704	AB596903	AB597594
	Grylloblattodea	Galloisiana yuasai	153-1	Norikura Highlands, Adumi, Matsumoto, Nagano, Japan	AB598705	AB596904	AB597595
	Mantophasmatodea	Karoophasma biedouwensis	157a	Namaqualand, South Africa	AB598706	AB596905	AB597596
	Orthoptera	Patanga japonica	11	Yodo River, Torikaishimo, Settsu, Osaka, Japan	AB598707	AB596906	AB597597
		Euconocephalus varius	7	Yodo River, Torikaishimo, Settsu, Osaka, Japan	AB598708	AB596907	AB597598
		Teleogryllus emma	E-57	Kamo River, Furukawaotsu, Saijyo, Ehime, Japan	AB598709	AB596908	AB597599
	Plecoptera	Oyamia lugubris	E-67	Higashigawa-machi, Matsuyama, Ehime, Japan	AB598710	AB596909	AB597600
	Dermaptera	Euborellia plebeja	10	Yodo River, Torikaishimo, Settsu, Osaka, Japan	AB598711	AB596910	AB597601
		Forficula hiromasai	O-52	Oppa Mt., Nakijin, Okinawa, Japan	AB598712	AB596911	AB597602
	Zoraptera	Zorotypus sp.	154-1	Lata Iskandar, Cameron Highlands, Malaysia	AB598713	AB596912	AB597603
	Mantodea	Tenodera aridifolia	E-65	Mizonobe-machi, Matsuyama, Ehime, Japan	AB598714	AB596913	AB597604
	"Blattaria"	Blattella nipponica	14	Kanmakiyamate-cho, Takatsuki, Osaka, Japan	AB598715	AB596914	AB597605
	Isoptera	Reticulitermes speratus	E-75	Tarumi, Matsuyama, Ehime, Japan	AB598716	AB596915	AB597606
	Thysanoptera	Thrips palmi	E-63	Shimoidai-machi, Matsuyama, Ehime, Japan	AB598717	AB596916	AB597607
		Gynaikothrips ficorum	O-26	Miyagi-jima, Yonashirouehara, Uruma, Okinawa, Japan	AB598718	AB596917	AB597608
	Hemiptera	Cryptotympana facialis	49	Murasaki-cho, Takatsuki, Osaka, Japan	AB598719	AB596918	AB597609
		Anacanthocoris striicornis	6	Misawa-cho, Ibaraki, Osaka, Japan	AB598720	AB596919	AB597610
		Bemisia tabaci	109-2	Syakudo, Habikino, Osaka, Japan	AB598721	AB596920	AB597611
		Uroleucon nigrotuberculatum	73	Hagitani, Takatsuki, Osaka, Japan	AB598722	AB596921	AB597612
	Psocoptera	Metylophorus sp.	E-43	Kamihayashi, Toon, Ehime, Japan	AB598723	AB596922	AB597613
	Phthiraptera	Pediculus humanus			http://phumanus.vectorbase.org/index.php*
	Hymenoptera	Neocolochelyna itoi	E-35	Kamihayashi, Toon, Ehime, Japan	AB598724	AB596923	AB597614
		Vespa analis insularis	E-76	Tarumi, Matsuyama, Ehime, Japan	AB598725	AB596924	AB597615
		Nasonia vitripennis			XM_001606307*	AAZX01004905*	XM_001607852*
	Megaloptera	Protohermes grandis	E-74	Higashigawa-machi, Matsuyama, Ehime, Japan	AB598726	AB596925	AB597616
	Raphidioptera	Inocellia japonica	115	Hatadera, Matsuyama, Ehime, Japan	AB598727	AB596926	AB597617
	Neuroptera	Chrysoperla nipponensis	87	Sakae-machi, Takatsuki, Osaka, Japan	AB598728	AB596927	AB597618
	Strepsiptera	Stichotrema asahinai	91-2	Syurisueyoshi-cho, Naha, Okinawa, Japan	AB598729	AB596928	AB597619
	Coleoptera	Eretes sticticus	E-53	Saijyo, Ehime, Japan	AB598730	AB596929	AB597620
		Lucidina biplagiata	E-19	Higashino, Matsuyama, Ehime, Japan	AB598731	AB596930	AB597621
		Tribolium castaneum			XM_962197*	XM_968377*	XM_969560*
	Lepidoptera	Papilio polytes	5	Okinawa-jima, Okinawa, Japan	AB598732	AB596931	AB597622
	Trichoptera	Stenopsyche marmorata	E-68	Higashigawa-machi, Matsuyama, Ehime, Japan	AB598733	AB596932	AB597623
	Diptera	Anopheles gambiae			XM_320778*	XM_317690*	XM_313416*
		Drosophila melanogaster			X88928*	NM_078569*	BT003265*
	Mecoptera	Panorpa takenouchii	E-34	Kamihayashi, Toon, Ehime, Japan	AB598734	AB596933	AB597624
	Siphonaptera	Ctenocephalides felis	53	Shimogamo, Sakyo-ku, Kyoto, Japan	AB598735	AB596934	AB597625
* The sequence data were retrieved from GenBank database
