# Supplementary material for: Molecular phylogenetic analyses support the monophyly of Hexapoda and suggest the paraphyly of Entognatha
Source: BMC Evol Biol. 2013 Oct 31;13:236. doi: 10.1186/1471-2148-13-236 (PMC4228403; doi:10.1186/1471-2148-13-236)
Supplement: Additional file 12 — The list of primers used for PCR and sequencing in this study. [file 1471-2148-13-236-S12.xls]

## Sheet: Table S1 (primers)
	Additional file 12. A list of primers used for PCR and sequencing in this study
	primer name	nucleotide sequence (5' --> 3')	amino acid sequence
	DPD1-aN1	GTCATACGiATGTWYGGiGTNAC	VIRM(FY)GVT
	DPD1-aN1.1	TCTGTCTGYTGYCAYGTiCAYGG	SVCCHVHG
	DPD1-N	AGTTTCGAYATYGARTGYGCNGG	SFDIECAG
	DPD1-Nc	AGCTTCGAYATYGARTGYGCNGG	SFDIECAG
	DPD1-N6	GAGCAGAARGARGAYGTiCAYCA	EQKEDVHH
	DPD1-N6n	GAGCAGAARGARGAYGTiCANCA	EQKEDV(HQ)H
	DPD1-N6.5	GAAGGAGCiACiGTNATHGARCC	EGATVIEP
	DPD1-aN7	TACGGATTYACiGGiGCNCARGT	YGFTGAQV
	DPD1-N7.2	CACGACAARATGGAYTGYAARGG	HDKMDCKG
	DPD1-N7.5	AAGGCTGARGAYCCiATNTAYGT	KAEDP(IM)YV
	DPD1-N8	TGGACiCAGTGYCARMGiTGYCA	WTQCQRCQ
	DPD1-C1	ATAGGACARTCiCGRCTNGTRCA	CTSRDCPI
	DPD1-aC1.1	TGACATCGYTGRCAYTSiGTCCA	WT(EQ)CQRCQ
	DPD1-aC1.5	CAGTCTCGAKiCCYTTRCARTCCAT	MDCKG(IL)ET
	DPD1-C2	ACCATGACAGARTCiGTRTCNCCRTA	YGDTDSVMV
	DPD1-aC3	TGTGCGCCiGTRAAiCCRTANAC	VYGFTGAQ
	DPD1-aC4	GTGTAGCACARRTTRTGiGCNATCAT	M(IM)AHNLCYT
	DPD1-C4.5	GGTTCAATNACiGTNGCiCCYTC	EGATVIEP
	DPD1-C	ACACCAGTNACiCKNGCCATYTC	EMARVTGV
	DPD1-aC5	TGATGCACRTCYTCYTTYTGYTC	EQKEDVHH
	DPD1-C6	CCTTTGCGiCCiGCRCAYTCDAT	IECAGRKG
	DPD1-C8	AAGCCATGiACRTGRCARCANAC	VCCHVHGF
	RPB1-arN0.8	GTCAAGARRGTICARTTYGGNAT	VK(RK)VQFGI
	RPB1-aN1.1	CGAATGTCiGTNACiGARGGNGG	RMSVTEGG
	RPB1-aN1	ACCGAGTGYCCiGGiCAYTTYGG	TECPGHFG
	RPB1-aN1.5	ATGCTGCARTTYCAYGTiGCNAC	MLQFHVAT
	RPB1-N2	CCGTACAAYGCiGAYTTYGAYGG	PYNADFDG
	RPB1-N3.2	GTCGGTCAGCARAAYGTiGARGG	VGQQNVEG
	RPB1-N4	GGTGAGCCiGCNACiCARATGAC	GEPATQMT
	RPB1-aN5	GACAAGATGGARGAYGAYATGTT	DKMEDDMF
	RPB1-kC1	GACTGCGCCCANGGiGTCATYTG	QMTPWAQS
	RPB1-aC1	AGCAGGTCRAARCAiCCNGTNCC	GTGCFDLL
	RPB1-aC2	ACGTTCTTGGCYTTYTCNGCRTC	DAEKAKNV
	RPB1-C3	CCTTCACGiCCiCCCATNGCRTG	HAMGGREG
	RPB1-C5	GTATCCTGiACDATiCCCATNAC	VMGIVQDT
	RPB1-arC6	TTCGGATCiGGiGTDATNACNGT	TVITPDPN
	RPB1-aC7	TCCATTTCRTCiCCiCCYTCRCA	CEGGDEMD
	RPB1-arC9	TGACCGAARTGiCCNGGRCAYTC	ECPGHFGH
	RPB2-aN1.1	TCATCCGARYTiTGGCARGARGC	SSELWQEA
	RPB2-aN1	CTATGGCARGARGCiTGYTGGAT	LWQEACWI
	RPB2-aN2	CTGATTGCiCARGARAARATGGC	LIAQEKMA
	RPB2-N3	TACTCTCTAGCiACiGGNAAYTGGG	YSLATGNW
	RPB2-aN6	ATCTTYGTiAAYGGiTGYTGGGT	IFVNGCWV
	RPB2-N4	CGTAACACTTAYCARTCiGCNATGGG	RNTYQSAMG
	RPB2-N5	TCGGCTATGGGiAARCARGCNATG	SAMGKQAM
	RPB2-aN7	CATGGTCARAARGGiACiTGYGG	HGQKGTCG
	RPB2-N8	GGAGAAATHGGiGAYGCiACNCC	GEIGDATP
	RPB2-N9	GGTGAGATGGARCGiGAYTGYCA	GEMERDCQ
	RPB2-C2	CATGCAATCiCGYTCCATYTCNCC	GEMERDCM
	RPB2-C3.5	CCCATAGCYTGYTTiCCCATNGC	AMGKQAMG
	RPB2-C4	GCCTGTCCTTCiGGiGTYTCNGC	AETPEGQA
	RPB2-aC5	ACCATCTCCATCATYTCiGGRTC	DPEMMEMV
	RPB2-aC6	TCGAGCCTCRTTiGGCATCATNG	MMPNEAR
	The primer names correspond to those shown in Additional files 2-4.
